# Supplementary material for: Bioactive Properties of Enzymatic Gelatin Hydrolysates Based on In Silico, In Vitro, and In Vivo Studies
Source: Molecules. 2024 Sep 16;29(18):4402. doi: 10.3390/molecules29184402 (PMC11434199; doi:10.3390/molecules29184402)
Supplement: Supplementary file 1 [file molecules-29-04402-s001.zip]

Archive with 1 entries (1 files):
- molecules-3105860-supplementary.pdf
